# Supplementary material for: Therapeutic Efficacy of Hyperbaric Oxygen in Central Retinal Artery Occlusion: A Systematic Review and Meta-Analysis
Source: J Clin Med. 2026 May 5;15(9):3530. doi: 10.3390/jcm15093530 (PMC13164096; doi:10.3390/jcm15093530)
Supplement: Supplementary file 1 [file jcm-15-03530-s001.zip]

Archive with 1 entries (1 files):
- jcm-4246200-supplementary.pdf
